# Supplementary material for: Effective Practical Solutions for De-Icing of Automotive Component
Source: Nanomaterials (Basel). 2022 Aug 28;12(17):2979. doi: 10.3390/nano12172979 (PMC9457547; doi:10.3390/nano12172979)
Supplement: Supplementary file 1 [file nanomaterials-12-02979-s001.zip]

Archive with 1 entries (1 files):
- nanomaterials-1806487-supplementary.pdf
